# Supplementary material for: De novo biosynthesis of antiarrhythmic alkaloid ajmaline
Source: Nat Commun. 2024 Jan 11;15:457. doi: 10.1038/s41467-024-44797-z (PMC10784492; doi:10.1038/s41467-024-44797-z)
Supplement: Supplementary file 4 — Supplementary Data 1 [file 41467_2024_44797_MOESM4_ESM.xlsx]

## Sheet: List of primers
	List of primers used in this study. Primers 1-37 were used for cloning various ajmaline biosynthetic pathway genes; primers 38-63 were used for PCR amplification to obtain the donor DNA fragments; primers 64-89 were used for S. cerevisiae colony PCR verification; primers 90-93 were used for DNA sequencing.
	NO.	Primer name	Primer sequences (5’-3’)
	1	RsCAD1-BamHI-F	ATAGGATCCGATGGCCGGAAAATCACCTG
	2	RsCAD1-SalI-R	ATAGTCGACTTAAGGAGCTTTCAAGGTGTTGG
	3	RsCAD2-BamHI-F	ATAGGATCCGGAAATGGGTGCAGCATGTG
	4	RsCAD2-SalI-R	GAAGTCGACCCCGGCCTATTCTAAGCAGA
	5	RsCAD3-EcoRI-F	ATAAGGATCCAATGGGTAGCTTGGAAGCTGAGA
	6	RsCAD3-SalI-R	GAAGTCGACCTTTCTACTGCTCAAGATTGCT
	7	RsCAD4-BamHI-F	ATAGGATCCAATGGCTTCAGAGTCGCCGGA
	8	RsCAD4-SalI-R	GAAGTCGACTTATGCCGATTTGAGAGTGTTTC
	9	RsCAD5-BamHI-F	ATAGGATCCAATGGCAAAATCATTCGAGGAAG
	10	RsCAD5-SalI-R	GAAGTCGACTAGGCAGCCTTCAATGTGTTC
	11	RsCAD6-BamHI-F	ATAGGATCCTTGCATGCTGATATCTCCCGTTTT
	12	RsCAD6-SalI-R	GAAGTCGACTTAAGGAGCTTTCAAGGTGTTGCC
	13	RsCAD7-BamHI-F	ATAGGATCCGATGGCAGCAGCAGAAAC
	14	RsCAD7-SalI-R	GAAGTCGACTTGAAATGCAGCATCTATGC
	15	RsCAD8-BamHI-F	ATAGGATCCAATGTCCACTGTAAGTGTCGACGA
	16	RsCAD8-xhoI-R	GCTCGAGTCACTTGAGCGAATTTGCAACATC
	17	Full-RsDHVR-BamHI-F	ATAGGATCCAATGCGTTTTGCTAACTTTGAGG
	18	tDHVR-BamHI-F	ATAGGATCCTATGGCTGGAAAGTCTCCAGAAG
	19	RsDHVR-SalI-R	ATTGTCGACTTAGGACTCAGGTGGAGTTAAGG
	20	RsAAE1-EcoRI-NcoI-F	ATAAGAATTCCATGGGTTTTGCTCCGCT
	21	RsAAE1-His-NotI-XmaI-R	TGCGGCCGCCCGGGTTAATGGTGATGATGGTGATGTTCTCTTTCATTAATGTGGAGG
	22	RsAAE2-MfeI-NcoI-F	CATACAATTGAACCATGGGTTTTGCTGCACG
	23	RsAAE2-His-NotI-XmaI-R	TGCGGCCGCCCGGGTTAATGGTGATGATGGTGATGAGAGCATTTGAGTTCTTTGAGA
	24	RsAAE3-EcoRI-NcoI-F	ATAAGAATTCCAACCATGGGTTTTCCACGGTT
	25	RsAAE3-His-NotI-PacI-R	TGCGGCCGCTTAATTAATTAATGGTGATGATGGTGATGCTTATTCTCTTTCATGAAGGCCT
	26	RsGS-BamHI-F	CGCGGATCCAATGGCTGGGGAAACAACCCA
	27	RsGS-SalI-tga-R	TAAGTCGACTCAGTCCTCATATTTCAATGTATTGCC
	28	RsSBE-BamHI-F	CGCGGATCCATGGAGATAATGAATTTCTCTCTCAAC
	29	RsSBE-SalI-R	TAAGTCGACATTTCCTGCAACGGAGATGCT
	30	PNAE-BamHI-F	ATAGGATCCCATGCATTCTGCTGCAAACGC
	31	PNAE-SalI-R	GAAGTCGACTGAATCTGATATATCAAGCAGGCA
	32	RsVS-NotI-F	AGCGGCCGCATGGCACCCCAGATGGAGAAA
	33	RsVS-SpeI-R	GGACTAGTCACTTGCTAAAATCGCTGTCT
	34	RsVH-ApaI-F	AGGGCCCATGGATCTCCTCCAGATTCTGC
	35	RsVH-SalI-R	ATAGTCGACTGGTTCATAAAGTGCTGAAGGA
	36	RsNNMT-BglII-ApaI-F	ATAGATCTGGGCCCATGGCAGAGAAGCAGCA
	37	RsNNMT-SacII-SphI-R	GGCCGCGGCATGCTTATTTTGATTTCCTGCATGTA
	38	IntL7-ADH1-F	GAAAGAAAAACTAACACATTAATGTAGTTTTAAAATTTCAGAGCGACCTCATGCTATAC
	39	IntL7-CYC1-R	TAATTTTTATTCTAGCATATATTTAAGTTTGTTTGCGAAACTTCGAGCGTCCCAAAACC
	40	IntL9-ADH1-F	AGCAATAAACGTGAAATCTGTTTTGTATATATATTTGCAGGAGCGACCTCATGCTATAC
	41	IntL9-CYC1-R	GTAATCTGGCATTTCATACTATCATTGCTCAAATTATCCGCTTCGAGCGTCCCAAAACC
	42	IntL10-ADH1-F	CTACCAAGGTTGTTGAGGGAACACTGGGGCAATAGGCTGTGAGCGACCTCATGCTATAC
	43	IntL10-CYC1-R	CTGTTACTTCTTGCAGACATCAGACATACTATTGTAATTCCTTCGAGCGTCCCAAAACC
	44	IntL12-ADH1-F	ACCGGTACCGGAGGAGACCGCTATAACCGGTTTGAATTTAGAGCGACCTCATGCTATAC
	45	IntL12-CYC1-R	TTCGAATGATGAACTTGCTTGCTGTCAAACTTCTGAGTTGCTTCGAGCGTCCCAAAACC
	46	IntG4-ADH1-F	TAGATGACTCAGTTTAGTCTGACCTTCTATAGTATACTACGAGCGACCTCATGCTATAC
	47	IntG4-CYC1-R	TTTCGCCGGTCCCGGAATTTTCGTTTCCGCAATAAAAGAACTTCGAGCGTCCCAAAACC
	48	IntG16-ADH1-F	TTAAGAGGGAATAAGAAAACTAAGGGAAAATACGCTATCTGAGCGACCTCATGCTATAC
	49	IntG16-CYC1-R	TTACGTACTCGCATGTATTCGAAAAGCCTCTAAAAATTGCCTTCGAGCGTCCCAAAACC
	50	IntG17-ADH1-F	CGAACCAGAATTTTCTTATTTTTTTCACTAAGGATAATTGGAGCGACCTCATGCTATAC
	51	IntG17-CYC1-R	CAATCTTCTATTGTATTGGTGGTATTTAAGGTGAACTAATCTTCGAGCGTCCCAAAACC
	52	IntG19-ADH1-F	ATCCCAACTTCTTTCTCTTCTAAACATCTATAACCTTGGAGAGCGACCTCATGCTATAC
	53	IntG19-CYC1-R	AAAGTATTTCCGGGTAAGATTAAAAATGCATTCGATTTAGCTTCGAGCGTCCCAAAACC
	54	IntG20-ADH1-F	GTTTTTAAACTGGTAGCAGAGCTATCCGGTAAACATGTACGAGCGACCTCATGCTATAC
	55	IntG20-CYC1-R	CTTAAAGAACGCCGAGACAAGAATATGTAATGATAAGCCTCTTCGAGCGTCCCAAAACC
	56	IntG21-ADH1-F	CTATAGAGGAAAAGGTTGTATATTTTAGAGATTCGTCCATGAGCGACCTCATGCTATAC
	57	IntG21-CYC1-R	AGGGCAACGCTTTGAACTAGTATTTTCCGTTATAGTATGTCTTCGAGCGTCCCAAAACC
	58	IntG22-ADH1-F	TTTCTATCATTGATGACGGGCATTACCCCGTTAATGACCTGAGCGACCTCATGCTATAC
	59	IntG22-CYC1-R	TATTTCTCACTTATTGCACCTCTCGAAGTTCTCTCATTAGCTTCGAGCGTCCCAAAACC
	60	IntG24-ADH1-F	ATGGAGTGTATAAGAATTGTAAGTTATAACACCGGCGAACGAGCGACCTCATGCTATAC
	61	IntG24-CYC1-R	TATGACAATGAGGGAGAAAAGACCGCCCTTCCTTGTTCTTCTTCGAGCGTCCCAAAACC
	62	IntG26-ADH1-F	ATAAGAGTGGAAAAAAAGTAACAGATTAGTGGCTCCCAGTGAGCGACCTCATGCTATAC
	63	IntG26-CYC1-R	AAAATACTGTGTTGTTTGTTTCTCTCTAGCCGTTGATTGGCTTCGAGCGTCCCAAAACC
	64	Conf-IntL7-F	GAAATGATTGCAGAAAAGCC
	65	Conf-IntL7-R	CGTCATATATGAATACTAGTCAATAG
	66	Conf-IntL9-F	GATTGGTTTATGATAGAATGAGCTG
	67	Conf-IntL9-R	GGGTGCCTTTACCATAAAACC
	68	Conf-IntL10-F	CATGGCCAATTTGGCAAATTG
	69	Conf-IntL10-R	CGGTCAAAGGGGAAATCAATG
	70	Conf-IntL12-F	GCGTCCTACAGCGTGATGA
	71	Conf-IntL12-R	CCTACATCAGGACAGTAGTACC
	72	Conf-IntG4-F	AGCGGAAACAGCGTGATGAGTGAGTTAAG
	73	Conf-IntG4-R	AGACACTCAAGATACACACTTACATGAACG
	74	Conf-IntG16-F	ATTCAAGCCTGCTGCAATTGTGAAG
	75	Conf-IntG16-R	TTCAGATGACAATAGTCTCTTGCAGAACAC
	76	Conf-IntG17-F	GCTAACAATGTGAATACGCACACCGTATA
	77	Conf-IntG17-R	GGTTAGAAATCGCTGGTAACATTACTGATACC
	78	Conf-IntG19-F	TCGCTTTATCTATCCATCAAAAGTCCGGAG
	79	Conf-IntG19-R	ATTACAGTGGCGGAAAGGAGAGAG
	80	Conf-IntG20-F	ACGTACTGTATCAACACAACGAAGAACGAC
	81	Conf-IntG20-R	AGCAACTCCATGTAAACACCCGTACAT
	82	Conf-IntG21-F	GACCAAGCTATGAAATGCGTAAGATGAAC
	83	Conf-IntG21-R	ATTAAATGAGTAGATGCTGCCAGAGTACTG
	84	Conf-IntG22-F	TGTAGATTCAATATATTTTCGATCAATGGCTTCTATCAG
	85	Conf-IntG22-R	TCGTTCATATGTAGCAGCGATGGTAG
	86	Conf-IntG24-F	TAGAGTGAATGAGCTGATGATATTTCGCCC
	87	Conf-IntG24-R	TCCTGAAAGCTCGGTTTCTACTCTAGG
	88	Conf-IntG26-F	CAGACAAACTAGGGTGAGGATTCTTCG
	89	Conf-IntG26-R	TCAGTCCAATGAATAGATCGGTTAAAGC
	90	GAL-1-10-F	TTTCAAAAATTCTTACTTTTTTTTTGGAT
	91	GAL-1-10-R	GTTTTTTCTCCTTGACGTT
	92	ADH1-F	ACAGGAAAGAGTTACTCAAGAATA
	93	CYC1-R	ACTCCTTCCTTTTCGGTTAGAG
