# Supplementary material for: De novo biosynthesis of antiarrhythmic alkaloid ajmaline
Source: Nat Commun. 2024 Jan 11;15:457. doi: 10.1038/s41467-024-44797-z (PMC10784492; doi:10.1038/s41467-024-44797-z)
Supplement: Supplementary file 5 — Supplementary Data 2 [file 41467_2024_44797_MOESM5_ESM.xlsx]

## Sheet: Sheet1
Supplementary Data 1
>OsCAD2_Q6ZHS4
MGSLAAEKTVTGWAARDASGHLTPYNYTLRKTGPEDVVVKVLYCGICHTDIHQAKNHLGASKYPMVPGHEVVGEVVEVGPEVTKYSAGDVVGVGVIVGCCRECHPCKANVEQYCNKRIWSYNDVYTDGRPTQGGFASAMVVDQKFVVKIPAGLAPEQAAPLLCAGLTVYSPLKHFGLMSPGLRGGVLGLGGVGHMGVKVAKSMGHHVTVISSSARKRGEAMDDLGADAYLVSSDAAAMAAAGDSLDYIIDTVPVHHPLEPYLALLKLDGKLILMGVINQPLSFISPMVMLGRKAITGSFIGSMAETEEVLNFCVDKGLTSQIEVVKMDYVNQALERLERNDVRYRFVVDVAGSNIDDADAPPA
>PtCAD_AAF43140
MGSLETERKIVGWAATDSTGHLAPYTYSLRDTGPEDVLIKVISCGICHTDIHQIKNDLGMSHYPMVPGHEVVGEVVEVGSDVTKFKAGDVVGVGVIVGSCKNCHPCKSELEQYCNKKIWSYNDVYTDGKPTQGGFAESMVVDQKFVVRIPDGMSPEQAAPLLCAGLTVYSPLKHFGLKQSGLRGGILGLGGVGHMGVKIAKAMGHHVTVISSSDKKREEAMEHLGADEYLVSSDVESMQKAADQLDYIIDTVPVVHPLEPYLSLLKLDGKLILMGVINTPLQFVSPMVMLGRKSITGSFIGSMKETEEMLEFCKEKGLASMIEVIKMDYINTAFERLEKNDVRYRFVVDVAGSKLIP
>CrGS_AVM85915
MAGETTKLDLSVKAVGWGAADASGVLQPIKFYRRVPGERDVKIRVLYSGVCNFDMEMVRNKWGFTRYPYVFGHETAGEVVEVGSKVEKFKVGDKVAVGCMVGSCGQCYNCQSGMENYCPEPNMADGSVYREQGERSYGGCSNVMVVDEKFVLRWPENLPQDKGVALLCAGVVVYSPMKHLGLDKPGKHIGVFGLGGLGSVAVKFIKAFGGKATVISTSRRKEKEAIEEHGADAFVVNTDSEQLKALAGTMDGVVDTTPGGRTPMSLMLNLLKFDGAVMLVGAPESLFELPAAPLIMGRKKIIGSSTGGLKEYQEMLDFAAKHNIVCDTEVIGIDYLSTAMERIKNLDVKYRFAIDIGNTLKFEE
>CrRedox1_A0A2P1GIW4
MADRVKTVGWAAHDSSGFLSPFQFTRRATGEEDVRLKVLYCGVCHSDLHNIKNEMGFTSYPCVPGHEVVGEVTEVGNKVKKFIIGDKVGVGLFVDSCGECEQCVNDVETYCPKLKMAYLSIDDDGTVIQGGYSKEMVIKERYVFRWPENLPLPAGTPLLGAGSTVYSPMKYYGLDKSGQHLGVVGLGGLGHLAVKFAKAFGLKVTVISTSPSKKDEAINHLGADAFLVSTDQEQTQKAMSTMDGIIDTVSAPHALMPLFSLLKPNGKLIVVGAPNKPVELDILFLVMGRKMLGTSAVGGVKETQEMIDFAAKHGIVADVEVVEMENVNNAMERLAKGDVRYRFVLDIGNATVAV
>CrDPAS_A0A1B1FHP3
MAGKSAEEEHPIKAYGWAVKDRTTGILSPFKFSRRATGDDDVRIKILYCGICHTDLASIKNEYEFLSYPLVPGMEIVGIATEVGKDVTKVKVGEKVALSAYLGCCGKCYSCVNELENYCPEVIIGYGTPYHDGTICYGGLSNETVANQSFVLRFPERLSPAGGAPLLSAGITSFSAMRNSGIDKPGLHVGVVGLGGLGHLAVKFAKAFGLKVTVISTTPSKKDDAINGLGADGFLLSRDDEQMKAAIGTFDAIIDTLAVVHPIAPLLDLLRSQGKFLLLGAPSQSLELPPIPLLSGGKSIIGSAAGNVKQTQEMLDFAAEHDITANVEIIPIEYINTAMERLDKGDVRYRFVVDIENTLTPPSEL
>CrT3R_A0A161CAI1
MAAKSVKALGLALKDSSGLFSPFNFSRRATGEHDVQLKVLYCGVCNFDNLMRRNKYGRTKFPYVFGHEIVGVVTEVGSNVKKFKIGNKVGVSFIVDTCRECERCKIGQQIACKKAVSSDGFFETPGYGGCSNIFVADENYVILWPENLPMDSGAPLLCIGITCYNPLRRFGLDKPGVRVGIVGLGAVGHLAIKFAKAFGARVTLISSSPGKKDEAFQKFGVDSFLVSSNAEEMQAAAETLDGILDTVPVVHPLEPLFALLKPLGKLIIIGEPHKPFEVSAMSLMEGGKIISASTGGSIKDTQEIVDFAAEHNVVADVEVIPVDYVNTAMERLDKADVKYRFVIDIGNTFKSP
>CrTHAS1_AKF02528
MAMASKSPSEEVYPVKAFGLAAKDSSGLFSPFNFSRRATGEHDVQLKVLYCGTCQYDREMSKNKFGFTSYPYVLGHEIVGEVTEVGSKVQKFKVGDKVGVASIIETCGKCEMCTNEVENYCPEAGSIDSNYGACSNIAVINENFVIRWPENLPLDSGVPLLCAGITAYSPMKRYGLDKPGKRIGIAGLGGLGHVALRFAKAFGAKVTVISSSLKKKREAFEKFGADSFLVSSNPEEMQGAAGTLDGIIDTIPGNHSLEPLLALLKPLGKLIILGAPEMPFEVPAPSLLMGGKVMAASTAGSMKEIQEMIEFAAEHNIVADVEVISIDYVNTAMERLDNSDVRYRFVIDIGNTLKSN
>CrTHAS2_ANQ45223
MSSKSAKPVEAYGWAAKDTSGLLSPFKFLRRTTGEHDVQFKVLYCGLCDWDVITTKNTYGTTKYPFVPGHEIMGIVTEIGNKVKKFKVGDKVGVGNFIGSCGKCERCNEGLEPYCPKVIYTDGTAFSDENNTVYGDVSGDGEDRIYGGYSNIMVANEYVVFRWPENLPLAAGVPILCGGIVPYSPMRHFGLDKPGLSIGVVGFGRIGKLAVKFAKAFGANVTVISTSISKKQEAIEKYGVDRFLISKEPEEMKAAESTLDGIFDCVPSVHPLHPLLNLLKFEGTFVMLGVAVEAYELPVSPLLMGRRKFVGSISGTMKETQEMLDFAAKHNIVSDIELIPMDYVNTALERIAKGNHKDAFVIDIENTLKSA
>CrTHAS3_ANQ45222
LAVPSAETGKTIEAYGWAARDSSGLLSPFKFQRRATTEHDVQLKILYCGMCDWDLHVVKNWFGTTNYPIVPGHEAVGVVTEIGNKVQKFKIGDIVGVSTYIRTCRSCERCKEGEDSYCPSLITGDGTSFSDGNDVFFYDPNDDNTKETTKTYGSYSNFTVVDEYYVIRWPENFPLAAGVPLLCAGTVPYSPMRHFGFDKPGIHIGVVGFGGIGKLVVKFAKAFGVKVTVISTSIDKKHEAIHEYGAHGFLLSKEPQQLQAAINTMEGIVDTVPKVHPILPLIKLLKFDGTLLMLGAPPEPYEFPISTLLMGRKRVVGSAGASMKETQEMMDFAAKHNIVADVEIIPIDYANTAIERIEKGDFKNRFVIDIENSLGSV
>CrTHAS4_ANQ45224
MAAKSPENVYSVKTFGFAAKDSSGLFSPFNFSRRATGENDVQFKVLYCGTCYYDWAMITNKYGMTNYPFVIGHEIIGVVTEVGSKVKKFKVGDKVGVGGHVGACEKCELCINGVENNCPEAESTDGFSGKNFGGCSNIMVVNEKYAVVWPENLPLHSGVPLLCAGITTYSPLRRYGLDKPGLNIGIAGLGGLGHLAIRFAKAFGAKVTLISSSVKKKREALEKFGVDSFLLNSNPEEMQGAYGTLDGIIDTMPVAHSIVPFLALLKPLGKLIILGVPEEPFEVPAPALLMGGKLIAGSAAGSMKETQEMIDFAAKHNIVADVEVIPIDYLNTAIERIKNSDVKYRFVIDVGNTLKSPSF
>CrHYS_ANQ45225
MAAKSPENVYPVKTFGFAAKDSSGFFSPFNFSRRATGENDVQFKVLYCGTCNYDLEMSTNKFGMTKYPFVIGHEIVGVVTEIGSKVQKFKVGDKVGVGGFVGACEKCEMCVNGVENNCSKVESTDGHFGNNFGGCCNIMVVNEKYAVVWPENLPLHSGVPLLCAGITTYSPLRRYGLDKPGLNIGIAGLGGLGHLAIRFAKAFGAKVTLISSSVKKKREALEKFGVDSFLLNSNPEEMQGAYGTLDGIIDTMPVAHSIVPFLALLKPLGKLIILGVPEEPFEVPAPALLMGGKLIAGSAAGSMKETQEMIDFAAKHNIVADVEVIPIDYLNTAMERIKNSDVKYRFVIDVGNTLKSPSF
>VmDPAS
MIEKSAEDEHPVKAYGWAVKDRTTGILSPFKFSRRSTGDDDVRIKILYCGICHTDLTSVKNEYDFLSYPLVPGTEIVGIATEVGKNVTKVKVGDKVAVAAYLGTCGKCYNCLNGIENYCPEVIIGYGTPYHDGTINYGGLSNETVANECVVLRFPEKLSPAGGAPLLSAGISVYSAMRNHGLDKPGIHLGVVGLGGLGHLAVKFAKAFGVKVTVISTTPSKKDDAMNGLGADGFFFSRDEEQMKGAIGSFDAIIDTLAVVHPITPLLDLLRSQGKLVLLGAPSKPLELPVIPLLSGGKSIIGSAAGNVKQTQEMLDFAAEKGISANIEIIPIDYINTAMDRLEKGDVRYRFVVDVANTLAPPSSEP
>VmGS
MAAETTQLDLSVKAVGWGAADASGTLQPIKFFRRVPGERDVKIRVLYCGVCNFDMEMVRNKWGFTRYPYVFGHETAGEVVEVGSKVGKFKVGDKVAVGCMVGSCGKCLNCETGFENYCPEPNMADGSVYREQGERSYGGCSNVMVVDEKFVLRWPENYPQDTGVPILCAGIVVYSPLKHMGLDKPGKHIGVFGFGGIGAMAVKFIKAFGGKATVISTSKRKEKEAIEEHGADDFVVNTDTEKLQALAGTMDGVVDTTPGGRTPMALMLSLLKFDGSVILVGAPECLFELPVQPLIVGRRKIIGSSTGGLKEYQDMLDFAAQHKIMCDTEVIGIDYLDTAMERIRNLDVKYRFSIDIGNTLKFEE
>VmRedox1
MTGRVKTIGWAAHDKSGVLSPFEFTRRATGDEDVRLKVLYCGVCHSDLHIIKNEMEFTSYPCVPGHEVVGEVTETGRKVEKFKVGDKVGVGLFVESCRECEQCTNDLEPYCPKMKMTYLSLDDDGIVNQGGYSKEMVVKEPFVFRWPETLPLAAGAPLLGAGSTVYSPMKYYELDKPGQHLGVVGLGGLGHLAVKFAKALGLKVTVISTSPSKKEEAIKNLGADAFLVSTDQEQMQKAMSTMDGIIDTVSASHAAMPLIFLLKPHGKLIVVGAPNKPLQLDIPFLVMGRKMLGTSAVGGMKETQEMLDFAAEHNIVADVEVVSIDHVNEALERLEKGDVRYRFVLDIGNAIA
>TeGS
MAAETAQLDLSVKAIGWGAKDSSGVLHPIKFCRRTPGERDVKIRVLYCGICNFDMEMVRNKWGFTRYPYVFGHETAGEVVEVGSKVQRFKVGDKVAVGCMVGSCGKCYNCENGMENYCPEPNMADGSVYREQGERSYGGCSNVMVVDEKFVLRWPENFPQDSGVPLLCAGVVVYSPLKHVGLDKPGMHIGVFGLGGLGSIAVKFIKAFGGKATVISTSRRKEKEAIEEHGADAFVVNTDTEQLEALAGTMDGVVDTTPGGLTPMSLMLNLLKFDGTVIMVGAPERVFDLPVPPLILGRKKIIGSSTGGLREYQEMLDFSAKHNILCDTEVISIDYLSTAMERIKNLDVKYRFAIDIGNTLKYDE
>MsDCS1_OQ129427
MAGKCAQEEHTVKAFGWAAREASGALSPYGFSRRATGERDVRVKILYCGICRTDAEMISDKFCFTKYPHVPGHEIVGVVSEVGNKVQKFKVGAKVGVTGIIGCCRTCYSCTNGLESYCPNVALTEAGEGGCSNFIVLDEDFVFRWPEKLPLDLGAPLLCAGAASYSPLKNFGLDKPGLHIGIAGLGGMGHVAVKFAKAFGAKVTVISTSDNKKEEAIKKYGADAFLNSSNPEQMRAAAGTLAAIVDTIPSPHSLVPLLDLLLPHGKVIVLGAPSEPFVLPVMPLLQGGRVVAGSSGASLKQIQEMLDFAAEHNIVADAEVIPIDYINTAIKRIEKGDIKYRFVVDIGNTLKSA
>MsDCS2_OQ129428
MAGKCAQEEHTVKAFGWAAREASGALSPYGFSRRATGERDVRVKILYCGICRTDAEMISDKFCFTKYPHVPGHEIVGVVSEVGNKVQKFKVGAKVGVTGIIGCCRTCYSCTNGLESYCPNVALTEAGEGGCSNFIVLDEDFVFRWPEKLPLDLGAPLLCAGAASYSPLKNFGLDKPGLHVGVAGLGGLGHIAVKFLKAFGAKVTVISSSDKKKKEAIEKYSADEFLVSSNPEQLQAAAGTLNGIIDTVPSPHSLVPFLNLLLPQGKLIVLGAPIEPFVLPIFPLLQGGRVVAGSATGGLKQIQEMLLFAAEHNIAADAEVIPIDYINTAVERIEKGDIKYRFVVDIGNTLKSP
>MsDCS3_OQ129429
MAGKSPEEEQTVKAIGWAVSEAAGVLSPYEFSRKATGERDVQVKVLYCGICNFDTEMINNKFGFTTYPFVLGHEIVGVVSEVGSKVKKFQFGDKVGVGTMIGACRTCYSCTNNLENYCPKAVLIEANNGGCSNLVVADEDFVFRWPEKLPLDLGAPLLCAGITTYSPLKNFGLDKPGLHVGVAGLGGLGHIAVKFLKAFGAKVTVISSSDKKKKEAIEKYSADEFLVSSNPEQLQAAAGTLNGIIDTVPSPHSLVPFLNLLLPQGKLIVLGAPIEPFVLPIFPLLQGGRVVAGSATGGLKQIQEMLLFAAEHNIAADAEVIPIDYINTAVERIEKGDIKYRFVVDIGNTLKSA
>MsDCS4_OQ129430
MAGKSPEEEQTVKAIGWAASEAAGVLSPCEFSRRTTGERDVQVKVLYCGICNFDTEMINNKFGFTRYPFVLGHEIVGVVSEVGSKAKKFQVGDKVGVGTMIGTCRTCYSCTNNLENYCPKAVLIEANNGGCSNLVVADEDFVFHWPEKLPLDLGAPLLCAGITTYSPLKNFGLDKPGLHVGVAGLGGLGHVAIKFAKAFGAKVTVISSSDKKKKEAIEKYGADEFLVSSNPEQMQATAGTLNGIIDTVPSPHSLVPLLNLLLPQGKLIVLGAPIEPFVLPIYPLLQGGRVVAGSATGGLKQIQEMLHFAAEHSIAADAEVIPIDYINTAVERIEKGDIKYRFVVDIGNTLKSA
>CoDCS_OQ129431
MAGKSPQEEQTVKAIGWAASEVSGILSPFEFSRRATGERDVQVKVLYCGICRTDTEMINNKFGFTTYPFVLGHEIVGVVSEVGSKVQKFQVGDKVAVGGMIGCCQTCYCCTNDLEHYCPKVVLTETGAGGCSNFVVADEDFVFRWPEKLPLDLGAPLLCAGGTTYSPMKNFGLDKPGLHVGVAGLGGLGHVAVKFAKAFGAKVTVISASDNKKEDAIEKYGADAFLVTSNPEQMQAAAGTLSGIIDTIPSAHSLVPLLDLLLPHGKLIVVGVPTEPFVLPVYPLLRGGKVVAGSSYGNLKQVQEMLDFAAEHNIVADAEVIPIDYINTAIKRIEKGDIKYRFVVDIGNTLKSA
>MpDCS_OQ129432
MAGKSPQEEQTVKAFGWAAREVSGALTPYEFSRRPTGERDVQVKILYCGICRSDTEMISDKFGFTTYPYVTGHEMVGVVSEVGNKVQKFKVGDKVGVAGMIGNCRTCYSCTNGMENYCPKVVLTESGAGGCSNIIVADKDCVFRWPEKLPLDLGAPLLCAGVTSYSPLKNFGLDKPGLHIGIAGLGGIGHVAVKFAKAFGAKVTVISASENKREEAIKKYGADAFLDSSNPEQMRVVAGTLAGIIDTIPSPHSLVPLLDLLLPHGKLVVVGVPTEPFVLPVYPLLLGGKVVAGSSGAGLKQVQEMLDFAAEHNIVADAEVIPIDYINTAIKRIEKGDIKYRFVVDIGNTLKSA
>SnWS_UQZ09625
MARKSQMVEAFGWAARDASGVLSPFKFLRRATGERDVQFKVLYCGICDWDMIVLKDGFGTTTYPVVPGHEIVGVVTEVGSKVQKFKVGDTVGVGTLVGSCRTCKKCKNDLENYCHSYLMADGACYTYGNTVCGDMSTRAYGGYSDIMVVDEYFAIVWPAKNYPLAAGVPLLCGGIVAYSPMRYYGLDEPGMHIGIVGLGGIGRMAVKFAKAFGAKVTVISTSINKKQEALEKFGADSFLFSKDTEEMEAAADTLDGIIDTAPKIHPIAPLIDLLKFEGKLILLGAVEESYELPASPLIVERKMVAGSASGSVKEIQEMMDFAAKHNIVAEIEIIPIDYVNIAIGRIEKGDATDRFVIDIANTLKSGEDVNSS
>CpDCS_QQP18489
MAGKSQEDGQTVKALGWAAREVSGAISPFDFSRRAPGERDVQVKILYCGICSFDTEMINNKFGFTRYPFVLGHEIVGVVSEVGRKVQKFKIGDKVGVGTMIGSCRTCYSCTHNLENYCPKVTLTEATSGGCSNLVIADEDFVFHWPVNLPLDLGAPLLCAGITVYSPLKNFELDKPGLRIGVVGLGGIGHIAVKFAKAFGAKVTVISSSESKKVEAIEKYGADSFLVSSDPGQMLAAAGTLDGVIDTVPAPHSILPFLDLLLPRGKLIILGAPMEPFVLPIYPLLQGGRVVAGSATGGLKQIQEMLHFAAEHNIVADGEVIPIDDINTAIKRIEKGDVKYRFVVDIGNTLKSA
>RsRR4_KT369740
MAGKSPEEQHPVKAYGWAATDSSGILSPFKFSRRATGDHDVRVKILYAGVCHSDLQSARNDMGCFTYPLVPGFETVGTATEVGSKVTKVKVGDKVAVGIMVGSCGKCDECVNDRECYCPEVITSYGRIDHDGTPTYGGFSSETVANEKFVFCFPEKLPMAAGAPLLNAGVSVYSAMRFYGLDKPGMHLGVVGLGGLGHLAVKFAKAFGVKVTVISTSTSKKGEAINDLGADAFLVSTDAEQMQAGSGTLDGILDTVPVVHPIEALLGLLKNHTKLVLVGATMGSFELPILPLGVGRKSVVSTIGGSTKETQEMLDFAAEHDITASVEIIPMDYVNTAMERIEKGDVRYRFVIDIGNTLTPPES
>RtRR2_KT369741
MAGKSPEEQHPVKAYGWAARDSSGILSPFKFSRRATGDHDVRVKILYAGVCHSDLQSARNEMGCFTYPLVPGFETVGIATEVGSKVTKMKVGDKVAVGIMVGSCGKCDDCVNDRECYCPEVITSYGRIDHDGTPTYGGFSNETVANEKFVFRFPEKLPMAAGAPLLNAGVSVYSPMRFYGLDKPGMHLGVVGLGGLGHLAVKFAKAFGVKVTVISTSSIKKGEAINDLGADAFLVSTDAKQMQAGSGTLDGILDTVPVVHPIEPLLGLLKNHTKLVLVGATMGSFELPILPLGVGRKSVASTVGGSTTEAQEMLDFAAEHNITANVEIIPMDYINTAMERIEKNDVRYRFVIDVGNTLTPPES
>RsRR6_KT369739
MAKSPEVEHPVKAFGWAARDPSGVLSPFNFSRRATGEHDVQFKVLYCGICHSDLHMIKNEWGFTKYPIVPGHEIVGVVTEVGSKVEKFKVGDKVGVGCLVGSCRKCDMCSDDLENYCPGQILTYSAAYTDGTTTYGGYSNLMVSDEHFVICWPENLPMDIGAPLLCAGITTYSPLRYFGLDKPGTHVGVVGLGGLGHVAVKFAKAFGAKVTVISTSESKKQEAIEKLGADAFLVSRDPEQMQGAAGSMDGIIDTVSAVHPVLPLVNLLKSQGKLIMVGAPEKPLELPVFPLLAGRRIIAGSAIGGLKETQEMIDFAAKNNILPDVELVPMDYVNTAMERLLKADVKYRFVIDIGNTLKSA
>TeRedox1
MADRVKTIGWAAHDSSGILSPFEFTRRATGNEDVRFKVLYCGICHSDLHNVKNEMGFTSYPCVPGHEVVGEVTEVGSKVKKFKAGDKVGVGLFVDSCRECEQCKNDLEPYCPKLKMAYLSPDDDGTIIQGGYSNEMVVKEHYVLRWPETLPLDAGAPLVGAGSTVYSPMKYYGLDKPGQHLGVVGLGGLGHLAVKFAKAFGLKVTVISTSPRKKEEAITHLGADSFLVSTDQEQMQKATSTLDGIIDTVSAPHAVMPLFFLLKPHGKLIVVGAPNKPLEVDVPFLLMGRKMLGASAVGGMKETQEMLDFAAEHNITADIEVVPMDYVNKALERLEKGDVRYRFVLDIGNTMAAA
>TeDPAS
MAVKPPEEEHPVKAYGWAIKDRTSSILSPFKFSRRATGDEDVRIKILYCGICHTDLTSIKNEYQFLSYPLVPGVETVGIATEVGSKVTKVKVGEKVAVSAYLGTCGKCYNCLNDQENYCAEVIISYGTPFHDGTINYGGFSNETVVNERFVLHFPEKLSLAGGAPLASAGSTVYSAIRNQGLDKPGIHLGVIGLGGLGHLAVKFAKAFGVKVTVISTSPSKKDEAIKSLGADAFLFSRDDEQMKAAIGTLDAIIDTLAVVHPLAPLLDLLRSHGKIVLVGAPTAPLEVPAFPIVAGGKSITGCVVGNLKQTQEMLEFAAEHNITANVEVIPMDYINTAMARLDKGDIRYRFVIDIGNTLNPPES
