# Supplementary material for: De novo biosynthesis of antiarrhythmic alkaloid ajmaline
Source: Nat Commun. 2024 Jan 11;15:457. doi: 10.1038/s41467-024-44797-z (PMC10784492; doi:10.1038/s41467-024-44797-z)
Supplement: Supplementary file 7 — Source Data [file 41467_2024_44797_MOESM7_ESM.xlsx]

## Sheet: Figure 4c
		Repeat 1	Repeat 2	Repeat 3	Mean	SD
	AJ2A	120.062	99.1747	100.486	106.574	11.6993
	AJ2B	79.9593	120.571	109.225	103.252	20.9547
	AJ2C	110.201	102.046	89.3871	100.545	10.4879

## Sheet: Figure 4d
		Repeat 1	Repeat 2	Repeat 3	Mean	SD
	AJ2B	98.378	108.646	91.3739	99.4661	8.68749
	AJ3A	82.8402	76.2173	64.8117	74.6231	9.11934
	AJ3B	81.349	86.7066	76.1532	81.4029	5.27693
	AJ3C	65.1625	83.5209	84.8022	77.8285	10.9878
	AJ3D	82.3645	79.2332	84.389	81.9956	2.59762
	AJ3E	62.0745	75.3603	87.4866	74.9738	12.7105

## Sheet: Figure 5b
		Repeat 1	Repeat 2	Repeat 3	Mean	SD
	AJ4A	34.3112	36.2937	28.2137	32.9395	4.21103
	AJ4B	47.7914	51.2821	40.1757	46.4164	5.67944
	AJ5A	42.3056	34.3823	36.7652	37.8177	4.06516
	AJ5B	106.694	95.6583	84.7618	95.7048	10.9664
	AJ5C	38.7439	33.9724	30.2376	34.318	4.26366
	AJ5D	92.1471	113.257	105.432	103.612	10.6718
	AJ5E	101.185	94.678	106.137	100.667	5.74705
	AJ5F	46.2676	37.2627	54.2199	45.9167	8.48405
	AJ5G	38.4171	38.0408	48.8534	41.7704	6.13694
	AJ5H	146.829	106.77	129.973	127.857	20.1129
	AJ5I	38.4458	36.7001	27.9084	34.3514	5.64772
	AJ5J	30.1055	28.9993	36.3706	31.8251	3.97514

## Sheet: Table 1, Supplementary Fig.12
RsVR with vomilenine	1ug RsVR + vomilenine + 1mM NADPH
		peak area				Activity (nmol mg-1 protein min -1)				RsVR with vomilenine
	vomilenine Conc (uM)	Replicate 1	Replicate 2	Replicate 3		Replicate 1	Replicate 2	Replicate 3				95%CI
	4	23885.9	25406.3	21633.3		2.74359	3.05941	2.27569		Vmax_Prism	37.81 nmol mg-1 protein min -1	34.34 to 41.99
	6.6	32630.2	35834.2	36399		4.55991	5.22544	5.34276				95%CI
	10	45058.1	44621.2	46307.4		7.14139	7.05064	7.40088		Km_Prism	41.61 uM	34.31 to 50.81
	20	64226.2	68563.5	71503.8		11.1229	12.0238	12.6346
	30	85966.6	92426.2	93498.4		15.6387	16.9805	17.2032		His-RsVR Mw	46335.3	g/mol
	40	98234.6	103305	100423		18.187	19.2401	18.6416		kcat	1.75194	S-1
	80	117415	136916	132803		22.171	26.2218	25.3673		kcat/Km	42105.3	M-1 S -1
Rs_tDHVR with 1,2-dihydro-vomilenine	1ug Rs_tDHVR + 1,2-dihydrovomilenine + 1mM NADPH
		peak area				Activity (nmol mg-1 protein min -1)				Rs_tDHVR with 1,2 dihydrovomilenine
	1,2-dihydrovomilenine Conc (uM)	Replicate 1	Replicate 2	Replicate 3		Replicate 1	Replicate 2	Replicate 3				95%CI
	4	151783	167031	182362		27.14	30.5612	34.0012		Vmax_Prism	246 nmol mg-1 protein min -1	219.6 to 278.7
	10	296221	301684	289041		59.5495	60.7752	57.9382				95%CI
	20	365536	461280	480670		75.1025	96.5859	100.937		Km_Prism	32.04 uM	24.72 to 41.69
	30	551435	554256	581832		116.815	117.448	123.636
	50	625559	693125	615698		133.448	148.608	131.235		His-Rs_tDHVR Mw	44185.3	g/mol
	80	842441	738226	860215		182.112	158.728	186.1		kcat	10.8696	S-1
										kcat/Km	339263	M-1 S -1
Rs_tDHVR with vomilenine	1ug Rs_tDHVR + vomilenine + 1mM NADPH
						Activity (nmol mg-1 protein min -1)				Rs_tDHVR with vomilenine
	vomilenine Conc (uM)	Replicate 1	Replicate 2	Replicate 3		Replicate 1	Replicate 2	Replicate 3				95%CI
	40	902.3	799.52	802.07		0.15108	0.125957	0.126581		Vmax_Prism	5.572 nmol mg-1 protein min -1	4.723 to 6.805
	66	1467.44	1256.31	1328.1		0.289215	0.237609	0.255157				95%CI
	100	2359.9	2246.61	2321.68		0.507356	0.479665	0.498014		Km_Prism	1089 uM	848.0 to 1449
	200	4047.97	4263.2	3518.11		0.919966	0.972574	0.790454
	300	5283.56	5605.4	5073.81		1.22198	1.30064	1.17071		His-Rs_tDHVR Mw	44185.3	g/mol
	400	6400.45	6211.16	6255.62		1.49498	1.44871	1.45958		kcat	0.2462	S-1
	800	10265.2	10376.8	9175.81		2.43962	2.4669	2.17335		kcat/Km	225.895	M-1 S -1

## Sheet: Supplementary Figure 14
	Concentration of Fed Vomilenine (μg L-1)	Repeat 1	Repeat 2	Repeat 3	Mean	SD
	5000	126.675	123.718	128.794	126.395	2.54981
	3750	116.924	98.0004	88.8841	101.269	14.3028
	2500	81.0709	82.9341	95.9229	86.6427	8.09073
	1500	41.0204	44.8807	49.3725	45.0912	4.18007
	1000	39.8938	37.5312	45.6224	41.0158	4.16065
	750	32.9161	32.2996	38.1316	34.4491	3.20401
	500	23.4826	27.6526	33.2814	28.1388	4.91748
	250	16.5642	20.0914	16.6718	17.7758	2.00608
	100	0.9446	0.5372	1.0498	0.84387	0.27074
	50	0.82307	0.31994	0	0.381	0.41492
	5	0	0	0	0	0
